# Supplementary material for: Multi-cohort comparative analysis of salivary microbiotas reveals rural Ethiopians harbor a distinct composition correlated with lower esophageal cancer prevalence
Source: mSystems. 2026 Jun 2;11(6):e00232-26. doi: 10.1128/msystems.00232-26 (PMC13288984; doi:10.1128/msystems.00232-26)
Supplement: Supplemental Tables — Tables S1 to S5. [file msystems.00232-26-s0002.xlsx]

## Sheet: TableS1_PutativeContaminants
Table S1. Features identified in technical controls (community standards and negative extraction controls) and their abundances in saliva samples. Values represent the median [range].
		Reads					Percent Abundance					Taxonomy
Putative Contaminant Amplicon Sequence Variant1		Community Standards (N=4)	Negative Extraction Controls (N=10)	Cases (N=103)	Controls (N=108)		Community Standards (N=4)	Negative Extraction Controls (N=10)	Cases (N=103)	Controls (N=108)		Kingdom	Family	Genus	Species
d46e2205f0c6ecf67b51f83d111c509c2		30161 [7255-39826]	156 [8-549]	22 [0-415]	19.5 [0-236]		20.2 [19.3-20.9]	17.3 [1.25-59.5]	0.0155 [0-2.1]	0.0196 [0-1.28]		Bacteria	Enterobacteriaceae	Escherichia-Shigella
581a55014641e1cd55cdc272c0365a282		15336.5 [2831-20919]	0 [0-67]	0 [0-1590]	0 [0-287]		9.55 [8.16-12.3]	0 [0-4.21]	0 [0-6.78]	0 [0-0.303]		Bacteria	Lactobacillaceae	Limosilactobacillus
65d43491988bfe557da4d86a5ba25dae2		8910 [2243-14075]	0 [0-92]	0 [0-1236]	0 [0-68]		6.71 [4.86-7.45]	0 [0-9.98]	0 [0-0.763]	0 [0-0.116]		Bacteria	Staphylococcaceae	Staphylococcus	aureus
394eda29c886632f514dd94b58381186		0 [0-3]	0 [0-7]	1938 [0-68785]	4462 [21-19887]		0 [0-0.00148]	0 [0-1.16]	2.41 [0-24]	3.5 [0.0312-24.9]		Bacteria	Pasteurellaceae	Haemophilus
923f521b9cf313f1f95c9367e09bbc1c		0 [0-2]	0 [0-0]	2913 [0-41210]	3290 [0-43527]		0 [0-0.000987]	0 [0-0]	3.83 [0-18.8]	3.08 [0-18.3]		Bacteria	Veillonellaceae	Veillonella	dispar
4f5efd25dacb5d639316e7291ff6ff8b		0 [0-0]	0 [0-30]	1799 [0-33296]	2524 [0-42129]		0 [0-0]	0 [0-5.36]	1.79 [0-17]	2.81 [0-23.7]		Bacteria	Neisseriaceae	Neisseria	perflava
732f61386b8757029b0891b0ddde928f		0 [0-0]	0 [0-25]	116 [0-7794]	763.5 [0-10734]		0 [0-0]	0 [0-4.46]	0.173 [0-3.13]	0.747 [0-8.65]		Bacteria	Actinomycetaceae	Actinomyces
56bde454092279f47b556883d5909620		0 [0-0]	0 [0-5]	384 [0-7344]	354 [0-4425]		0 [0-0]	0 [0-0.44]	0.332 [0-4.57]	0.451 [0-2.03]		Bacteria	Streptococcaceae	Streptococcus	oralis
ca9c66d47347c03d0343d6fe03ed8636		0 [0-0]	0 [0-24]	367 [0-4898]	317.5 [0-5740]		0 [0-0]	0 [0-4.29]	0.468 [0-3.82]	0.364 [0-4.85]		Bacteria	Pasteurellaceae	Haemophilus	haemolyticus
ecc423b8fefd03a92aa1a97fc74a654c		0 [0-3]	363.5 [103-1098]	65 [0-1790]	72 [0-786]		0 [0-0.00148]	59.7 [19.1-82.2]	0.0547 [0-15.5]	0.0571 [0-4.97]		Bacteria	Alcaligenaceae	Bordetella
1b51357852b0b814b4d9918c6f0ab762		0 [0-0]	0 [0-2]	77 [0-1339]	231.5 [0-5570]		0 [0-0]	0 [0-0.333]	0.0796 [0-1.88]	0.205 [0-4.03]		Bacteria	Streptococcaceae	Streptococcus	sanguinis
019245104ed4e1a751a760748c8a5205		0 [0-0]	17 [0-82]	0 [0-159]	0 [0-59]		0 [0-0]	1.83 [0-13.6]	0 [0-0.673]	0 [0-0.19]		Bacteria
a3f9df4186a4f00562674fb08daca5d4		11.5 [0-31]	0 [0-0]	0 [0-0]	0 [0-0]		0.00782 [0-0.0153]	0 [0-0]	0 [0-0]	0 [0-0]
f1015b637b9c4d72d9ad69a0e247b754		0 [0-0]	0 [0-7]	6 [0-1169]	0 [0-137]		0 [0-0]	0 [0-1.11]	0.00362 [0-0.638]	0 [0-0.291]		Bacteria	Prevotellaceae	Prevotella_7
6376ea6dab7d0fde3cd66f53b57e1484		0 [0-0]	4.5 [0-30]	0 [0-71]	0 [0-29]		0 [0-0]	0.88 [0-4.71]	0 [0-0.4]	0 [0-0.0888]		Bacteria	Pseudomonadaceae	Pseudomonas	yamanorum
0ba0d4c5a289facc80e0e481377a9e18		0 [0-0]	0 [0-3]	0 [0-4]	0 [0-4]		0 [0-0]	0 [0-0.499]	0 [0-0.0179]	0 [0-0.00156]		Bacteria	Rhizobiaceae	Mesorhizobium	loti
1b68a9aaf530d593e1b8d89417aedee5		0 [0-0]	0 [0-18]	0 [0-0]	0 [0-0]		0 [0-0]	0 [0-2.81]	0 [0-0]	0 [0-0]
205f8255db56fbbc2c5999ed97063cab		0 [0-0]	0 [0-13]	0 [0-0]	0 [0-39]		0 [0-0]	0 [0-2.03]	0 [0-0]	0 [0-0.0119]		Bacteria	Streptococcaceae	Streptococcus	anginosus
28450f6fcf532c368b1c8e64181aeb30		0 [0-0]	0 [0-52]	0 [0-47]	0 [0-27]		0 [0-0]	0 [0-8.65]	0 [0-0.199]	0 [0-0.113]		Bacteria	Microbacteriaceae	Microbacterium	laevaniformans
2bbb28b70c3a3757e48663f4d0003ecc		0 [0-0]	0 [0-63]	0 [0-82]	0 [0-36]		0 [0-0]	0 [0-10.9]	0 [0-0.71]	0 [0-0.266]		Bacteria	Sphingomonadaceae	Sphingobium	yanoikuyae
315543f28992a9bbe9f89979cddd4662		0 [0-0]	0 [0-5]	0 [0-28]	0 [0-15]		0 [0-0]	0 [0-2.62]	0 [0-0.102]	0 [0-0.0143]		Bacteria	Hyphomicrobiaceae	Hyphomicrobium	facile
3a7bcfd3dd1c23c2efae4b6b3fcd36a3		0 [0-0]	0 [0-24]	0 [0-25]	0 [0-63]		0 [0-0]	0 [0-3.74]	0 [0-0.0769]	0 [0-0.0531]		Bacteria	Xanthobacteraceae	Bradyrhizobium
3ddddb7ae45cbfd7286faa4f80f84ddf		0 [0-0]	0 [0-2]	0 [0-0]	0 [0-0]		0 [0-0]	0 [0-0.318]	0 [0-0]	0 [0-0]
4753f1f75b09eb09985c3a4698c704b1		0 [0-0]	0 [0-16]	0 [0-70]	0 [0-5]		0 [0-0]	0 [0-2.66]	0 [0-0.087]	0 [0-0.00379]		Bacteria	Sphingomonadaceae	Sphingomonas	koreensis
4a0b292ba716582f9af46694458c0b9b		0 [0-0]	0 [0-19]	0 [0-34]	0 [0-281]		0 [0-0]	0 [0-3.16]	0 [0-0.113]	0 [0-0.93]		Bacteria
5a7b179b1b45f0fe2282f260bf073f60		0 [0-0]	0 [0-41]	0 [0-313]	0 [0-308]		0 [0-0]	0 [0-7.09]	0 [0-0.678]	0 [0-0.323]		Bacteria	Propionibacteriaceae	Cutibacterium	acnes
5b96e4bcf2e6745457ffbc1a653deca5		0 [0-0]	0 [0-23]	0 [0-55]	0 [0-38]		0 [0-0]	0 [0-3.83]	0 [0-0.174]	0 [0-0.126]		Bacteria	Cellulomonadaceae	Cellulomonas
678ababfb327c886a119cb683fc79446		0 [0-0]	0 [0-3]	0 [0-15]	0 [0-20]		0 [0-0]	0 [0-1.57]	0 [0-0.0742]	0 [0-0.073]		Bacteria	Caulobacteraceae	Brevundimonas
685a1812a6e46f72d7cf1f4a060b8e96		0 [0-0]	0 [0-19]	0 [0-39]	0 [0-0]		0 [0-0]	0 [0-2.06]	0 [0-0.0845]	0 [0-0]		Bacteria	Corynebacteriaceae	Corynebacterium	coyleae
7876a5906e5be58d068237cd0b6ebb3c		0 [0-0]	0 [0-27]	0 [0-44]	0 [0-11]		0 [0-0]	0 [0-2.93]	0 [0-0.212]	0 [0-0.0179]		Bacteria	Unknown Family	Acidibacter
8400dd8baa70ab70f07c34b0d0024559		0 [0-0]	0 [0-8]	0 [0-5]	0 [0-0]		0 [0-0]	0 [0-0.935]	0 [0-0.00349]	0 [0-0]		Bacteria	Xanthobacteraceae	Afipia
8495ba6ecec8d12dae432a82cc654769		0 [0-0]	0 [0-42]	0 [0-0]	0 [0-0]		0 [0-0]	0 [0-2.64]	0 [0-0]	0 [0-0]
86295cda0dfaa5a3fe7bd1cd8674fda5		0 [0-2]	0 [0-0]	0 [0-42]	0 [0-395]		0 [0-0.000987]	0 [0-0]	0 [0-0.0295]	0 [0-0.246]		Bacteria	Anaerovoracaceae	Family XIII AD3011 group
8cfff8a556239f9c3047879adc65a561		0 [0-0]	0 [0-10]	0 [0-0]	0 [0-0]		0 [0-0]	0 [0-1.79]	0 [0-0]	0 [0-0]
8f7c737007cfbed8b5ea17503e45422c		0 [0-0]	0 [0-33]	0 [0-22]	0 [0-13]		0 [0-0]	0 [0-2.9]	0 [0-0.0641]	0 [0-0.0988]		Bacteria	Nocardiaceae	Gordonia	terrae
901d217ead0054be0190c154646fe90c		0 [0-0]	0 [0-8]	0 [0-0]	0 [0-0]		0 [0-0]	0 [0-0.704]	0 [0-0]	0 [0-0]
99108a0151b211c8963bed3a74a06f15		0 [0-3]	0 [0-10]	0 [0-61]	0 [0-26]		0 [0-0.00174]	0 [0-5.24]	0 [0-0.321]	0 [0-0.0705]		Bacteria	Mitochondria
99deb3c5ecb022ec05609ebd1112a557		0 [0-0]	0 [0-7]	0 [0-49]	0 [0-76]		0 [0-0]	0 [0-0.616]	0 [0-0.102]	0 [0-0.037]		Bacteria	Bacteroidaceae	Bacteroides	vulgatus
9e9c4270966cf507485654eb33a69880		0 [0-0]	0 [0-41]	0 [0-25]	0 [0-19]		0 [0-0]	0 [0-2.58]	0 [0-0.0438]	0 [0-0.0252]		Bacteria	Lactobacillaceae	Weissella	cibaria
a1d83433e07f97fd446f7ff512e44fc6		0 [0-0]	0 [0-9]	0 [0-0]	0 [0-0]		0 [0-0]	0 [0-4.71]	0 [0-0]	0 [0-0]
a3473c9968ceb52ae461e333be2af69a		0 [0-0]	0 [0-7]	0 [0-0]	0 [0-0]		0 [0-0]	0 [0-1.11]	0 [0-0]	0 [0-0]
b15193fce14759d1c06728933e044af6		0 [0-0]	0 [0-50]	0 [0-1590]	0 [0-261]		0 [0-0]	0 [0-4.4]	0 [0-8.97]	0 [0-0.342]		Bacteria	Bacteroidaceae	Bacteroides	uniformis
c06ccd1f7d57566ef669942328b1a946		0 [0-0]	0 [0-11]	0 [0-3]	0 [0-22]		0 [0-0]	0 [0-1.72]	0 [0-0.00185]	0 [0-0.0231]		Bacteria	Pseudomonadaceae	Pseudomonas	parafulva
c07bcc9a0a3f1140bcdba257c2f01016		0 [0-0]	0 [0-30]	0 [0-4]	0 [0-10]		0 [0-0]	0 [0-2.64]	0 [0-0.00246]	0 [0-0.00411]		Bacteria	Lachnospiraceae	[Eubacterium] hallii group
cc1a13e001e24045c9d52ff0a4de5d7d		0 [0-0]	0 [0-11]	0 [0-0]	0 [0-0]		0 [0-0]	0 [0-1.19]	0 [0-0]	0 [0-0]
d15bc449222795a9ff230013aa633686		0 [0-0]	0 [0-14]	0 [0-13]	0 [0-23]		0 [0-0]	0 [0-2.23]	0 [0-0.0263]	0 [0-0.0192]		Bacteria	Moraxellaceae	Acinetobacter	bereziniae
d829bee4984f82ffc2453212157caf96		0 [0-0]	0 [0-14]	0 [0-38]	0 [0-15]		0 [0-0]	0 [0-2.5]	0 [0-0.0981]	0 [0-0.0789]		Bacteria	Xanthobacteraceae	Bradyrhizobium
ddfd49f939f92958b1ec816741055348		0 [0-0]	0 [0-37]	0 [0-24]	0 [0-48]		0 [0-0]	0 [0-5.88]	0 [0-0.0681]	0 [0-0.074]		Bacteria	Burkholderiaceae	Ralstonia	pickettii
dea4f17bc30d536f5c53f03237170cee		0 [0-0]	0 [0-19]	0 [0-0]	0 [0-0]		0 [0-0]	0 [0-3.16]	0 [0-0]	0 [0-0]
e4c616e0e34cf5f3837203933c18e498		0 [0-0]	0 [0-21]	0 [0-43]	0 [0-22]		0 [0-0]	0 [0-3.28]	0 [0-0.326]	0 [0-0.0759]		Bacteria	Microbacteriaceae	Microbacterium	testaceum
e5c19d7800b18015f3a917fc015fc42f		0 [0-0]	0 [0-4]	0 [0-23]	0 [0-6]		0 [0-0]	0 [0-0.624]	0 [0-0.0122]	0 [0-0.00553]		Bacteria	Moraxellaceae	Enhydrobacter
ed588a1b13ffddd737c98bf5b1fbc9e9		0 [0-0]	0 [0-4]	0 [0-8]	0 [0-2]		0 [0-0]	0 [0-0.251]	0 [0-0.00677]	0 [0-0.00662]		Bacteria	Reyranellaceae	Reyranella
f84a5455a4f6fb3979f21796cdff4da4		0 [0-0]	0 [0-30]	0 [0-15]	0 [0-26]		0 [0-0]	0 [0-2.64]	0 [0-0.0457]	0 [0-0.155]		Bacteria	Caulobacteraceae	Brevundimonas	intermedia
fce1241af3227e1e859b457c93c07bba		0 [0-2]	0 [0-0]	0 [0-14]	0 [0-108]		0 [0-0.000987]	0 [0-0]	0 [0-0.00777]	0 [0-0.0802]		Bacteria	Christensenellaceae	Christensenellaceae R-7 group
fd98346394a5c79e554003012cb33826		0 [0-0]	0 [0-58]	0 [0-25]	0 [0-33]		0 [0-0]	0 [0-5.24]	0 [0-0.144]	0 [0-0.3]		Bacteria	Micrococcaceae	Renibacterium
fdec5bb61cc224b5be91da56daa602cb		0 [0-0]	0 [0-9]	0 [0-12]	0 [0-33]		0 [0-0]	0 [0-1.5]	0 [0-0.0226]	0 [0-0.0977]		Bacteria	Burkholderiaceae	Burkholderia-Caballeronia-Paraburkholderia
1Amplicon sequence variants represented as 32-bit hash of DNA sequence. 2These ASVs are instinguishable from the E. coli, L. fermentum, and S. aureus strains included in the community standard and are reasonably expected to not represent contamination in many saliva samples.

## Sheet: TableS2_MethodComparison
Table S2. Comparison of methodological details across studies.
Variable	Ethiopia	Tanzania	Uganda	Venezuela	American Gut Project	Chen et al.	Jiang et al.
	(This Study)
Collection	Unstimulated	Unstimulated	Unstimulated	Unknown	Unstimulated	Unstimulated	Unstimulated
Stabilization	Ethanol	None	Oragene Stabilization Kit	None	None	None	None
Extraction Kit	ZymoBiomics 96 MagBead	MoBio PowerSoil	Chemical lysis -> Silica extraction -> EtOH precipitation	MoBio PowerSoil	MoBio PowerSoil	Lysozyme/Mutanolysin ->	QIAamp DNA Mini
						Unknown CTAB-based method
Bead Beating	Yes	Yes	Yes	Yes	Yes	Yes	Yes
Amplicon Primers	V4	V4	V4	V4	V4	V3-V4	V3-V4
	515F/806R	515F/806R	515F/806R	515F/806R	515F/806R	338F/806R	338F/806R
Sequencing Approach	Illumina NextSeq 2000	Illumina MiSeq	Illumina MiSeq	Illumina GAIIx	Illumina MiSeq	Illumina NovaSeq 6000	Illumina NovaSeq 6000
	PE300	SE150	PE150	SE150	SE150	PE150	PE150
Lead Individual(s)/	Bisanz/PSU	Bisanz, Knight/ UC Boulder	Weyrich/PSU	Dominguez Bello, Knight/ UC Boulder	Knight / UCSD	Tang/	Wang/
Processing Center						Personalbio Co LTD	Unknown

## Sheet: TableS3_Mycotoxins
Table S3. Summary of mycotoxin exposure in cases and controls determined from plasma.
		Cases (N=103)				Controls (N=108)				Statistical Analysis
Analyte		Mean ± SD	Median [range]	N Detected		Mean ± SD	Median [range]	N Detected		P-value (Mann Whitney)	P-value (Fisher's Exact)
Ochratoxin A (OTA; µg/L)		0.497 ± 0.865	0.28 [0.035-8.0]	103		1.01 ± 1.40	0.68 [0.11-12.34]	108		6.4e-13	1
Tenuazonic Acid (TA; µg/L)		29.4 ± 79.7	5 [0-320]	90		15.2 ± 26.6	0 [0-115]	46		0.00041	4.6e-12
Citrinin (CIT; µg/L)		0.059 ± 0.238	0 [0-1.64]	11		0 ± 0	0 [0-0]	0		0.0005	0.00028
Deoxynivalenol (DON; µg/L)		0.42 ± 3.24	0 [0-32.0]	19		0.015 ± 0.076	0 [0-0.76]	22		0.97	0.73
Mycotoxins Detected (N)		2.29 ± 0.69	2 [1-5]	-		1.74 ± 0.65	2 [1-3]	-		2.9e-08	-

## Sheet: TableS4_DifferentialGenera
Table S4. Differentially abundant species between EC and control participants.
Taxon	Estimate (log2)	P value	FDR
Actinobacteriota; Actinobacteria; Bifidobacteriales; Bifidobacteriaceae; Bifidobacterium; dentium	3.08	0.000533	0.00976
Actinobacteriota; Actinobacteria; Actinomycetales; Actinomycetaceae; Actinomyces; israelii	3.06	0.000584	0.00939
Actinobacteriota; Actinobacteria; Bifidobacteriales; Bifidobacteriaceae; Alloscardovia; omnicolens	2.94	0.000435	0.008
Actinobacteriota; Actinobacteria; Bifidobacteriales; Bifidobacteriaceae; Bifidobacterium; breve	2.82	0.00191	0.0235
Proteobacteria; Gammaproteobacteria; Enterobacterales; Pasteurellaceae; Actinobacillus; NA	2.81	0.00486	0.049
Firmicutes; Bacilli; Lactobacillales; Streptococcaceae; Streptococcus; anginosus	2.73	0.000706	0.0115
Actinobacteriota; Actinobacteria; Corynebacteriales; Corynebacteriaceae; Corynebacterium; NA	2.67	0.0101	0.0835
Bacteroidota; Bacteroidia; Bacteroidales; Prevotellaceae; Prevotella_7; multisaccharivorax	2.67	0.0016	0.0193
Firmicutes; Negativicutes; Veillonellales-Selenomonadales; Veillonellaceae; Anaeroglobus; NA	2.5	0.00215	0.0278
Bacteroidota; Bacteroidia; Bacteroidales; Prevotellaceae; Prevotella; oulorum	2.32	0.0075	0.0672
Firmicutes; Bacilli; Lactobacillales; Lactobacillaceae; Ligilactobacillus; NA	2.28	0.0151	0.094
Spirochaetota; Spirochaetia; Spirochaetales; Spirochaetaceae; Treponema; vincentii	2.26	0.00883	0.0675
Proteobacteria; Gammaproteobacteria; Burkholderiales; Neisseriaceae; Eikenella; corrodens	2.14	0.00427	0.0433
Actinobacteriota; Actinobacteria; Propionibacteriales; Propionibacteriaceae; Pseudopropionibacterium; propionicum	2.13	0.00716	0.0652
Firmicutes; Negativicutes; Veillonellales-Selenomonadales; Veillonellaceae; Anaeroglobus; geminatus	2.07	0.0149	0.0968
Firmicutes; Clostridia; Lachnospirales; Lachnospiraceae; Howardella; NA	2.04	0.0091	0.0634
Actinobacteriota; Coriobacteriia; Coriobacteriales; Eggerthellaceae; Slackia; exigua	1.87	0.00893	0.0636
Firmicutes; Negativicutes; Veillonellales-Selenomonadales; Selenomonadaceae; Centipeda; NA	1.56	0.00715	0.0592
Firmicutes; Negativicutes; Veillonellales-Selenomonadales; Veillonellaceae; Veillonella; NA	1.55	1.51e-05	0.00113
Actinobacteriota; Coriobacteriia; Coriobacteriales; Atopobiaceae; Atopobium; NA	1.4	0.00365	0.0379
Firmicutes; Negativicutes; Veillonellales-Selenomonadales; Veillonellaceae; Veillonella; parvula	1.38	2.21e-06	0.000459
Bacteroidota; Bacteroidia; Bacteroidales; Prevotellaceae; Prevotella; NA	1.26	0.000383	0.00918
Bacteroidota; Bacteroidia; Bacteroidales; Prevotellaceae; Alloprevotella; NA	1.17	0.00204	0.0309
Actinobacteriota; Actinobacteria; Actinomycetales; Actinomycetaceae; Actinomyces; NA	0.78	0.00288	0.0389
Bacteroidota; Bacteroidia; Bacteroidales; Prevotellaceae; Prevotella; shahii	-1.41	0.00763	0.0713
Actinobacteriota; Actinobacteria; Corynebacteriales; Corynebacteriaceae; Corynebacterium; durum	-1.56	0.00681	0.0664
Actinobacteriota; Actinobacteria; Micrococcales; Micrococcaceae; Rothia; dentocariosa	-1.72	0.00518	0.0557
Spirochaetota; Spirochaetia; Spirochaetales; Spirochaetaceae; Treponema; NA	-1.82	0.00173	0.0264
Campylobacterota; Campylobacteria; Campylobacterales; Helicobacteraceae; Wolinella; NA	-1.97	0.0142	0.0805
Actinobacteriota; Actinobacteria; Actinomycetales; Actinomycetaceae; F0332; NA	-2.07	0.00126	0.019
Firmicutes; Clostridia; Lachnospirales; Defluviitaleaceae; Defluviitaleaceae UCG-011; NA	-2.08	0.00628	0.0442
Firmicutes; Clostridia; Lachnospirales; Lachnospiraceae; Catonella; morbi	-2.11	0.0123	0.0799
Firmicutes; Clostridia; Clostridia vadinBB60 group; NA; NA; NA	-2.13	0.00679	0.0606
Firmicutes; Bacilli; Lactobacillales; Streptococcaceae; Streptococcus; intermedius	-2.19	0.0137	0.0862
Firmicutes; Negativicutes; Veillonellales-Selenomonadales; Selenomonadaceae; NA; NA	-2.21	0.00996	0.078
Firmicutes; Bacilli; Lactobacillales; Streptococcaceae; Streptococcus; sanguinis	-2.23	0.00213	0.0283
Actinobacteriota; Actinobacteria; Actinomycetales; Actinomycetaceae; NA; NA	-2.28	0.0036	0.0318
Bacteroidota; Bacteroidia; Flavobacteriales; Flavobacteriaceae; Capnocytophaga; ochracea	-2.29	0.00434	0.0413
Bacteroidota; Bacteroidia; Bacteroidales; Porphyromonadaceae; Porphyromonas; gingivalis	-2.37	0.0034	0.0389
Bacteroidota; Bacteroidia; Sphingobacteriales; Lentimicrobiaceae; Lentimicrobium; NA	-2.41	0.00179	0.0236
Firmicutes; Clostridia; Peptostreptococcales-Tissierellales; Anaerovoracaceae; [Eubacterium] saphenum group; NA	-2.46	0.00322	0.0349
Fusobacteriota; Fusobacteriia; Fusobacteriales; Leptotrichiaceae; Oceanivirga; NA	-2.54	0.0115	0.0755
Proteobacteria; Gammaproteobacteria; Burkholderiales; Neisseriaceae; Neisseria; oralis	-2.59	0.00279	0.0327
Firmicutes; Clostridia; Peptostreptococcales-Tissierellales; Anaerovoracaceae; Amnipila; NA	-2.72	0.00128	0.0145
Proteobacteria; Gammaproteobacteria; Burkholderiales; Burkholderiaceae; Lautropia; NA	-2.79	1.76e-06	0.000195
Actinobacteriota; Actinobacteria; Micrococcales; Micrococcaceae; Rothia; aeria	-2.89	0.000134	0.0039
Fusobacteriota; Fusobacteriia; Fusobacteriales; Leptotrichiaceae; Leptotrichia; hofstadii	-3.03	0.000158	0.00428
Firmicutes; Clostridia; Lachnospirales; Lachnospiraceae; NA; NA	-3.1	2.81e-05	0.00137
Firmicutes; Clostridia; Peptostreptococcales-Tissierellales; Peptostreptococcaceae; Filifactor; alocis	-3.69	4.86e-06	0.000382

## Sheet: TableS5_DifferentialPathways
Table S5. Differentially abundant functional pathways (EC vs control; inferred).
Pathway ID	Pathway Annotation	Estimate (log2)	SE	P-value	FDR	Top 5 Contributing Taxa
GOLPDLCAT-PWY	superpathway of glycerol degradation to 1,3-propanediol	0.806	0.326	0.01411	0.089	Ligilactobacillus, HT002, Limosilactobacillus, Veillonella, Actinomyces
PWY-1541	superpathway of taurine degradation	0.415	0.175	0.01879	0.1	Bordetella, Haemophilus, Aggregatibacter, Neisseria, Gemella
PWY-6608	guanosine nucleotides degradation III	0.234	0.088	0.008595	0.072	Haemophilus, Gemella, Neisseria, Aggregatibacter, Megasphaera
PWY-5861	superpathway of demethylmenaquinol-8 biosynthesis	0.131	0.04	0.001328	0.024	Haemophilus, Veillonella, Aggregatibacter, Granulicatella, Rothia
PWY-6703	preQ0 biosynthesis	0.128	0.035	0.0003487	0.011	Veillonella, Neisseria, Haemophilus, Moraxella, Porphyromonas
PWY-5838	superpathway of menaquinol-8 biosynthesis I	0.117	0.033	0.0004533	0.013	Haemophilus, Veillonella, Aggregatibacter, Granulicatella, Rothia
PWY-5897	superpathway of menaquinol-11 biosynthesis	0.107	0.033	0.001515	0.024	Haemophilus, Veillonella, Granulicatella, Aggregatibacter, Rothia
PWY-5898	superpathway of menaquinol-12 biosynthesis	0.107	0.033	0.001515	0.024	Haemophilus, Veillonella, Granulicatella, Aggregatibacter, Rothia
PWY-5899	superpathway of menaquinol-13 biosynthesis	0.107	0.033	0.001515	0.024	Haemophilus, Veillonella, Granulicatella, Aggregatibacter, Rothia
PWY-5840	superpathway of menaquinol-7 biosynthesis	0.095	0.031	0.002811	0.035	Veillonella, Haemophilus, Granulicatella, Aggregatibacter, Rothia
ASPASN-PWY	superpathway of L-aspartate and L-asparagine biosynthesis	0.078	0.032	0.01662	0.095	Haemophilus, Neisseria, Veillonella, Aggregatibacter, NK4A214 group
PWY-6700	queuosine biosynthesis	0.076	0.029	0.009949	0.078	Veillonella, Neisseria, Haemophilus, Porphyromonas, Alloprevotella
PWY-7199	pyrimidine deoxyribonucleosides salvage	0.071	0.03	0.01776	0.098	Haemophilus, Granulicatella, Gemella, Oceanivirga, Porphyromonas
PWY-6147	6-hydroxymethyl-dihydropterin diphosphate biosynthesis I	0.059	0.012	3.919e-06	0.001	Veillonella, Gemella, Neisseria, Haemophilus, Moraxella
PWY-7196	superpathway of pyrimidine ribonucleosides salvage	0.039	0.014	0.004323	0.046	Haemophilus, Veillonella, Neisseria, Granulicatella, Gemella
POLYISOPRENSYN-PWY	polyisoprenoid biosynthesis (E. coli)	0.037	0.012	0.002553	0.034	Neisseria, Haemophilus, Veillonella, Gemella, Granulicatella
PWY-6125	superpathway of guanosine nucleotides de novo biosynthesis II	0.028	0.012	0.01719	0.096	Haemophilus, Neisseria, Veillonella, Granulicatella, Gemella
PWY-7200	superpathway of pyrimidine deoxyribonucleoside salvage	0.027	0.01	0.01206	0.083	Haemophilus, Granulicatella, Veillonella, Neisseria, Aggregatibacter
DENOVOPURINE2-PWY	superpathway of purine nucleotides de novo biosynthesis II	0.025	0.008	0.002924	0.036	Haemophilus, Neisseria, Veillonella, Gemella, Granulicatella
COA-PWY	coenzyme A biosynthesis I	0.024	0.01	0.01862	0.1	Neisseria, Haemophilus, Veillonella, Gemella, Aggregatibacter
PWY-841	superpathway of purine nucleotides de novo biosynthesis I	0.023	0.009	0.01002	0.078	Haemophilus, Neisseria, Veillonella, Gemella, Granulicatella
DAPLYSINESYN-PWY	L-lysine biosynthesis I	-0.044	0.017	0.01256	0.084	Neisseria, Haemophilus, Bordetella, Veillonella, Granulicatella
GLYCOLYSIS-E-D	superpathway of glycolysis and Entner-Doudoroff	-0.064	0.021	0.002732	0.035	Neisseria, Haemophilus, Gemella, Granulicatella, Veillonella
PWY4FS-8	phosphatidylglycerol biosynthesis II (non-plastidic)	-0.068	0.017	0.0001378	0.005	Haemophilus, Neisseria, Aggregatibacter, Gemella, Veillonella
PWY4FS-7	phosphatidylglycerol biosynthesis I (plastidic)	-0.068	0.017	0.0001378	0.005	Haemophilus, Neisseria, Aggregatibacter, Gemella, Veillonella
PWY-7400	L-arginine biosynthesis IV (archaebacteria)	-0.109	0.043	0.01189	0.083	Veillonella, Neisseria, Bordetella, Moraxella, NK4A214 group
ARGSYN-PWY	L-arginine biosynthesis I (via L-ornithine)	-0.118	0.043	0.007093	0.064	Neisseria, Veillonella, Bordetella, Moraxella, NK4A214 group
PWY-6969	TCA cycle V (2-oxoglutarate:ferredoxin oxidoreductase)	-0.126	0.052	0.01673	0.095	Neisseria, Bordetella, Porphyromonas, Moraxella, Veillonella
TCA	TCA cycle I (prokaryotic)	-0.135	0.053	0.01192	0.083	Neisseria, Bordetella, Moraxella, Veillonella, Haemophilus
PWY0-1061	superpathway of L-alanine biosynthesis	-0.146	0.061	0.01809	0.099	Neisseria, Gemella, Haemophilus, Granulicatella, Rothia
P161-PWY	acetylene degradation	-0.162	0.067	0.01602	0.095	Neisseria, Gemella, Oceanivirga, Granulicatella, Ligilactobacillus
P23-PWY	reductive TCA cycle I	-0.171	0.071	0.01658	0.095	Neisseria, Veillonella, Haemophilus, Bordetella, Porphyromonas
PWY-5910	superpathway of geranylgeranyldiphosphate biosynthesis I (via mevalonate)	-0.185	0.076	0.01518	0.093	Gemella, Granulicatella, Oceanivirga, Streptococcus, Ligilactobacillus
PWY-922	mevalonate pathway I	-0.202	0.082	0.01486	0.092	Gemella, Granulicatella, Oceanivirga, Streptococcus, Abiotrophia
GLUTORN-PWY	L-ornithine biosynthesis	-0.208	0.067	0.002317	0.033	Bordetella, Neisseria, Moraxella, Veillonella, NK4A214 group
PWY0-1261	anhydromuropeptides recycling	-0.217	0.083	0.009644	0.078	Haemophilus, Neisseria, Veillonella, Aggregatibacter, NK4A214 group
ARGSYNBSUB-PWY	L-arginine biosynthesis II (acetyl cycle)	-0.22	0.06	0.0003039	0.011	Neisseria, Veillonella, Bordetella, Moraxella, NK4A214 group
PWY-2941	L-lysine biosynthesis II	-0.239	0.082	0.003948	0.044	Haemophilus, Granulicatella, Neisseria, Veillonella, Ligilactobacillus
REDCITCYC	TCA cycle VIII (helicobacter)	-0.261	0.103	0.01214	0.083	Bordetella, Neisseria, Veillonella, Porphyromonas, Moraxella
PWY0-1479	tRNA processing	-0.266	0.1	0.00815	0.07	Haemophilus, Neisseria, Aggregatibacter, Moraxella, Rothia
P125-PWY	superpathway of (R,R)-butanediol biosynthesis	-0.32	0.111	0.004451	0.046	Neisseria, Haemophilus, Rothia, Veillonella, Bordetella
PWY-6353	purine nucleotides degradation II (aerobic)	-0.355	0.137	0.01021	0.078	Haemophilus, Gemella, Neisseria, Oceanivirga, Aggregatibacter
PWY-3781	aerobic respiration I (cytochrome c)	-0.419	0.14	0.0031	0.037	Neisseria, Bordetella, Moraxella, Lautropia, Alloprevotella
PPGPPMET-PWY	ppGpp biosynthesis	-0.46	0.182	0.0122	0.083	Neisseria, Haemophilus, Moraxella, Veillonella, Aggregatibacter
SALVADEHYPOX-PWY	adenosine nucleotides degradation II	-0.476	0.154	0.00229	0.033	Haemophilus, Neisseria, Oceanivirga, Gemella, Aggregatibacter
DENITRIFICATION-PWY	nitrate reduction I (denitrification)	-0.478	0.161	0.003388	0.039	Neisseria, Haemophilus, Rothia, Veillonella, Actinomyces
P105-PWY	TCA cycle IV (2-oxoglutarate decarboxylase)	-0.516	0.187	0.006284	0.059	Bordetella, Neisseria, Moraxella, Veillonella, NK4A214 group
PWY-5177	glutaryl-CoA degradation	-0.522	0.209	0.01331	0.085	Bordetella, Moraxella, Veillonella, Achromobacter, Nocardioides
PWY-7528	L-methionine salvage cycle I (bacteria and plants)	-0.531	0.198	0.008051	0.07	Eikenella, NK4A214 group, Veillonella, Neisseria, Kingella
PWY-6590	superpathway of Clostridium acetobutylicum acidogenic fermentation	-0.564	0.174	0.001398	0.024	Bordetella, NK4A214 group, Moraxella, Oceanivirga, Veillonella
UBISYN-PWY	superpathway of ubiquinol-8 biosynthesis (prokaryotic)	-0.566	0.18	0.001898	0.029	Neisseria, Bordetella, Moraxella, Actinobacillus, Lautropia
PWY-7090	UDP-2,3-diacetamido-2,3-dideoxy-&alpha;-D-mannuronate biosynthesis	-0.567	0.232	0.01547	0.093	Bordetella, Neisseria, Achromobacter, Porphyromonas, Mogibacterium
ALL-CHORISMATE-PWY	superpathway of chorismate metabolism	-0.569	0.166	0.0007183	0.019	Neisseria, Haemophilus, Veillonella, Bordetella, Aggregatibacter
CENTFERM-PWY	pyruvate fermentation to butanoate	-0.571	0.177	0.001491	0.024	Bordetella, NK4A214 group, Moraxella, Megasphaera, Nocardioides
PWY-5855	ubiquinol-7 biosynthesis (prokaryotic)	-0.577	0.177	0.001318	0.024	Neisseria, Bordetella, Moraxella, Haemophilus, Actinobacillus
PWY-5856	ubiquinol-9 biosynthesis (prokaryotic)	-0.577	0.177	0.001318	0.024	Neisseria, Bordetella, Moraxella, Haemophilus, Actinobacillus
PWY-5857	ubiquinol-10 biosynthesis (prokaryotic)	-0.577	0.177	0.001318	0.024	Neisseria, Bordetella, Moraxella, Haemophilus, Actinobacillus
PWY-6708	ubiquinol-8 biosynthesis (prokaryotic)	-0.577	0.177	0.001318	0.024	Neisseria, Bordetella, Moraxella, Haemophilus, Actinobacillus
PWY-4361	S-methyl-5-thio-&alpha;-D-ribose 1-phosphate degradation	-0.585	0.233	0.01288	0.084	Bacillus, Pseudonocardia, Veillonella, Rubellimicrobium, Megasphaera
PWY-7527	L-methionine salvage cycle III	-0.585	0.233	0.01268	0.084	NK4A214 group, Eikenella, Veillonella, Neisseria, Rubellimicrobium
PWY-7094	fatty acid salvage	-0.605	0.214	0.005033	0.049	Bordetella, Achromobacter, Moraxella, Nocardioides, Blastomonas
ENTBACSYN-PWY	enterobactin biosynthesis	-0.61	0.199	0.002443	0.034	Rothia, Veillonella, Granulicatella, Neisseria, Corynebacterium
PWY-5088	L-glutamate degradation VIII (to propanoate)	-0.611	0.241	0.0119	0.083	Veillonella, Neisseria, Porphyromonas, Corynebacterium, Haemophilus
PWY-7031	protein N-glycosylation (bacterial)	-0.623	0.217	0.004566	0.046	Campylobacter, Fusobacterium, Porphyromonas, Wolinella, Flavobacterium
PWY-6143	CMP-pseudaminate biosynthesis	-0.648	0.224	0.00428	0.046	Campylobacter, Tannerella, Centipeda, Pseudoalteromonas, Wolinella
PWY-4984	urea cycle	-0.677	0.191	0.0005027	0.014	Bordetella, Neisseria, Haemophilus, NK4A214 group, Veillonella
LEU-DEG2-PWY	L-leucine degradation I	-0.687	0.242	0.004954	0.049	Bordetella, Moraxella, Achromobacter, Pseudoxanthobacter, Rubellimicrobium
PWY-6731	starch degradation III	-0.7	0.254	0.006416	0.059	NK4A214 group, Gemella, Actinobacillus, Oceanivirga, Haemophilus
PWY-5920	superpathway of heme biosynthesis from glycine	-0.818	0.194	3.824e-05	0.003	Neisseria, Haemophilus, Veillonella, Moraxella, Bordetella
GLYCOLYSIS-TCA-GLYOX-BYPASS	superpathway of glycolysis, pyruvate dehydrogenase, TCA, and glyoxylate bypass	-0.885	0.201	1.744e-05	0.002	Bordetella, Neisseria, Moraxella, Haemophilus, NK4A214 group
TCA-GLYOX-BYPASS	superpathway of glyoxylate bypass and TCA	-0.92	0.216	3.026e-05	0.003	Bordetella, Moraxella, Neisseria, NK4A214 group, Lautropia
GLYOXYLATE-BYPASS	glyoxylate cycle	-0.955	0.239	8.753e-05	0.005	Bordetella, Moraxella, Achromobacter, NK4A214 group, Neisseria
PWY0-42	2-methylcitrate cycle I	-0.976	0.369	0.008735	0.072	Bordetella, Corynebacterium, Achromobacter, Neisseria, Moraxella
GLYCOL-GLYOXDEG-PWY	superpathway of glycol metabolism and degradation	-0.979	0.209	5.081e-06	0.001	Neisseria, Gemella, Moraxella, Veillonella, Bordetella
PWY-5747	2-methylcitrate cycle II	-0.989	0.239	4.993e-05	0.003	Bordetella, Moraxella, Neisseria, Corynebacterium, Achromobacter
METH-ACETATE-PWY	methanogenesis from acetate	-1.086	0.43	0.01219	0.083	Ligilactobacillus, Lactobacillus, Oceanivirga, Gemella, Veillonella
PROTOCATECHUATE-ORTHO-CLEAVAGE-PWY	protocatechuate degradation II (ortho-cleavage pathway)	-1.275	0.279	8.652e-06	0.001	Bordetella, Moraxella, Lautropia, Veillonella, Rubellimicrobium
PWY-6728	methylaspartate cycle	-1.338	0.344	0.0001336	0.005	Bordetella, Tepidiphilus, Kineosphaera, Nocardioides, Blastomonas
